# Supplementary material for: Fe(II) with Tris(1-pyrazolyl)methane Complex Increases Thermal Stability In Vitro and Activity In Vivo of the Mutant 447R Form of Mouse Tryptophan Hydroxylase 2
Source: Int J Mol Sci. 2026 Apr 10;27(8):3411. doi: 10.3390/ijms27083411 (PMC13115991; doi:10.3390/ijms27083411)
Supplement: Supplementary file 1 [file ijms-27-03411-s001.zip]

Archive with 5 entries (4 files):
- ijms-4206384-supplementary/
- ijms-4206384-supplementary/Supplement_S1A (TPH2).tiff
- ijms-4206384-supplementary/Supplement_S1B (vinculin).tiff
- ijms-4206384-supplementary/Supplement_S1C (Legend to Supplements 1A-B).pdf
- ijms-4206384-supplementary/Supplement_S2.pdf
